# Supplementary material for: Physiological Response of Lettuce (Lactuca sativa L.) Grown on Technosols Designed for Soil Remediation
Source: Plants (Basel). 2024 Nov 16;13(22):3222. doi: 10.3390/plants13223222 (PMC11598719; doi:10.3390/plants13223222)
Supplement: Supplementary file 1 [file plants-13-03222-s001.zip]

Archive with 1 entries (1 files):
- plants-3205552-supplementary.pdf
